# Supplementary material for: Social and financial efficiency: Institutional characteristics of the partner organizations of Pakistan Poverty Alleviation Fund
Source: PLoS One. 2020 Dec 28;15(12):e0244444. doi: 10.1371/journal.pone.0244444 (PMC7769424; doi:10.1371/journal.pone.0244444)
Supplement: S1 Data — (XLSX) [file pone.0244444.s001.xlsx]

## Sheet: Sheet1
	DMUs	Year	SE	AG	BR	PR	LO	OSS	TA	TD
1	Akhuwat	2005	5.07592	-0.693147	-1.66771	-1.7477	-1.04034	-0.287209	-1.89742	-2.002
		2006	4.94414	-0.510826	-1.26224	-1.55965	-0.899761	-0.0843071	-1.6319	-1.92057
		2007	4.89894	0	0	0	0	0	0	0
		2008	4.85375	-0.223144	-0.879249	-1.29728	-0.805943	0	-1.02301	-1.17313
		2009	4.39222	-0.105361	-0.473784	-0.437504	0	0.107486	-0.380526	-0.514142
		2010	4.59138	0	0	0	0.569095	-0.144739	0	0
		2011	5.74831	0.0953102	1.16551	0.416416	-1.34707	-0.805625	1.51146	5.03469
		2012	5.00281	0	0	0	0	0	0	0
		2013	4.25731	0.336472	1.59423	1.53722	1.91201	0.639986	2.51789	6.20718
		2014	4.51929	0.405465	1.89334	1.79924	1.91201	0.707232	3.02296	6.75554
		2015	4.52753	0.470004	2.24432	2.3498	2.53845	0.651882	3.45337	7.20934
2	Asasah	2005	4.19011	-0.559616	0.19671	0.457367	0.924259	-0.281081	-0.321272	-0.348605
		2006	4.51579	-0.336472	0.361013	0.245718	0.57098	-0.131452	0.0445435	-0.00832182
		2007	4.82919	-0.154151	0.265703	0.0619667	0	0.0825866	0	-0.0235768
		2008	4.6172	0	0	-0.136798	-0.248461	0.0995157	0.300302	0.244015
		2009	4.44933	0.133531	0	0	-0.040822	0	0.30897	0.321233
		2010	4.72197	0.251314	0	-0.0957669	0.239017	-0.26369	-0.24954	0.0381802
		2011	4.64689	0.356675	-0.191055	-0.50627	-0.210721	0.384496	-0.562887	0
		2012	4.68443	0	0	0	0	0	0	0
		2013	4.66566	0	0	0	0	0	0	0
		2014	4.67505	0	0	0	0	0	0	0
		2015	4.67035	0	0	0	0	0	0	0
3	CSC	2005	4.80631	-0.606136	-0.635989	-0.573959	0.0350913	-0.803102	-0.853489	-1.03377
		2006	4.56216	-0.451985	-0.435318	-0.447475	-0.133531	-0.15366	-0.266224	-0.26238
		2007	4.42998	-0.318454	-0.268264	-0.680568	-0.074108	-0.105579	-0.02138	-0.0896032
		2008	4.39519	-0.200671	0	0.113555	0.292136	-0.424306	0	0.0149752
		2009	4.63025	-0.0953102	0	0	0	-0.406448	-0.490581	-0.435632
		2010	4.55082	0	0	-0.0858613	0.149036	0.108793	-0.04426	-0.00485065
		2011	4.5683	0.0870114	0	0.00630917	0.0350913	0	0.12734	0
		2012	4.03353	0.167054	-0.0606246	-0.0191699	-0.0180185	0.0460734	0.638393	0.351807
		2013	4.39086	0.241162	0	0.130362	-0.0180185	0.169469	0.85928	0.603234
		2014	4.48594	0.310155	0.0571584	0.0906966	-0.0180185	0.155273	0.760551	0.375558
		2015	4.29361	0.374693	0	0.274943	0.381368	0.155273	0.991242	0.767834
4	DAMEN	2005	4.92762	-0.405465	0	-0.0253178	0.425668	-0.323995	-0.902684	-0.920329
		2006	4.85523	-0.310155	0	-0.0100503	0.0101524	-0.0396806	-0.536923	-0.566733
		2007	4.7125	-0.223144	0	0	0.0202027	0	-0.275966	-0.318107
		2008	4.81527	-0.143101	-0.223144	0.00995033	0	-0.0323478	-0.122687	-0.165148
		2009	4.88007	-0.0689929	-0.223144	0	-0.202941	-0.0819603	-0.138978	-0.198815
		2010	4.79347	0	-0.223144	0.0246926	-0.202941	-0.0676675	0	0
		2011	4.97666	0.0645385	-0.223144	-0.0100503	-0.202941	0.0749287	0.416591	0.294594
		2012	4.34264	0.125163	-0.223144	-0.0356272	-0.202941	0.126099	0.563782	0.433671
		2013	4.65862	0.182322	0.182322	0.131028	0.0497615	0.197531	0.798913	0.676214
		2014	4.52872	0.236389	0.0392207	0.152721	0.0497615	0.202598	0.837863	0.668434
		2015	4.58006	0.287682	0.24686	0.223144	-0.107631	0.230368	1.11872	0.91597
5	Kashf	2005	4.70583	-0.470004	-0.626253	-0.816816	-0.517981	0.260423	-0.906167	-1.31986
		2006	4.87099	-0.374693	0	-0.201599	-0.0238106	0.318301	-0.199147	-0.407728
		2007	4.7839	-0.287682	-0.00630917	0	0.0159155	-0.651989	0	0
		2008	4.79364	-0.207639	-0.00630917	0	0.0159155	-0.651989	0	0
		2009	4.78877	0	0	0	0	0	0	0
		2010	4.79121	0	0	0	0	0	0	0
		2011	4.68287	0	-0.0126584	-0.136741	-0.0906153	-0.137621	-0.257286	-0.0564155
		2012	4.47072	0.0606246	0.0901511	-0.0312608	0	-0.0786431	-0.079503	0.058251
		2013	4.47118	0.117783	0.112879	0.0738844	0	0.0248976	0.068504	0.168451
		2014	4.42712	0.17185	0.140582	0.0719445	0	0	0.346136	0.408776
		2015	4.52818	0.223144	0.162204	0.0892693	0.167054	0.205852	0.396103	0.333566
6	KB	2005	4.38115	-0.606136	0.00843887	-0.188722	-0.00464757	4.15102	-0.18287	0.0170167
		2006	4.12212	-0.451985	0.0168071	-0.148235	-0.0490993	-0.4423	-0.204153	0
		2007	4.57409	-0.318454	0.13459	-0.0743569	0.222216	-0.3826	-0.206773	-0.0157271
		2008	4.61344	-0.200671	-0.0978558	-0.0773495	0	0	-0.221534	-0.0808759
		2009	4.45015	-0.0953102	-0.0793367	0	0.166221	-0.0473614	-0.127312	0.026642
		2010	4.68315	0	-0.0793367	-0.000925069	0.059988	-0.113901	0	0.184949
		2011	4.63006	0.0870114	-0.107246	0.0905496	0.0858515	-0.113901	0.191186	-0.485478
		2012	4.20589	0.167054	-0.0702043	0.0583649	-0.29856	0.0347142	0.480236	-0.57718
		2013	4.63444	0.241162	0	0.192441	-0.29856	0.109808	0.708205	-0.270988
		2014	4.21065	0.310155	0.0891278	0.349856	-0.29856	0.0815296	1.17778	0.18596
		2015	4.40354	0.374693	0.163789	0.224714	0.76902	0.118063	1.41293	0.237167
7	NMFB / AMFB	2005	4.77043	-1.09861	0	-0.490022	-1.41908	4.60649	-1.12319	-0.969551
		2006	3.72906	-0.693147	0	-0.720546	-0.869038	-0.495491	-0.552032	-0.0662804
		2007	4.27972	-0.405465	-0.223144	-0.432864	-0.600774	-0.123928	-0.598655	0
		2008	4.05872	-0.182322	0	-0.166235	-0.255933	0.290988	0	0.0740623
		2009	4.12358	0	0	0	0.0923733	0	-0.333087	-1.19434
		2010	4.09115	0	0	0	0	0	0	0
		2011	4.10736	0	0	0	0	0	0	0
		2012	3.02578	0.405465	0.788457	0.632804	0.338774	-0.00797877	1.31841	-0.0629712
		2013	4.26942	0.510826	1.22378	0.892589	0	0.312536	1.61052	0.177092
		2014	3.35096	0.606136	2.62467	2.13315	1.24814	0.237086	2.78107	0.363865
		2015	3.86472	0.693147	2.8792	2.6143	1.69887	-0.253398	3.65248	0.666372
8	NRSP	2005	4.46303	-0.325422	0.146151	-0.337095	-0.266728	-0.333696	-1.18159	-1.24796
		2006	4.36704	-0.251314	-0.00599402	-0.0408706	0.00816331	-0.189378	-0.69033	-0.613803
		2007	4.36029	-0.182322	0.067398	0.168817	0.234959	-0.00656278	0.16632	0.28627
		2008	4.65339	-0.117783	0.0275066	0.160242	0.20202	0	-0.205816	-0.154436
		2009	4.70655	-0.0571584	0	-0.0708831	-1.11047	-0.106906	-0.0484617	0
		2010	4.55008	0	0.11468	0.371992	0	0.0337653	0.160947	0.182744
		2011	4.46453	0.0540672	-0.0983027	-0.181544	0.0519079	-0.186418	-0.0253239	-0.0924363
		2012	4.2704	0.105361	-0.0658674	-0.155318	-0.0580026	0.142992	0	-0.176134
		2013	4.26085	0.154151	-1.1372	0	-0.0580026	0.150054	0.288524	0.134316
		2014	4.25972	0.200671	0.438126	0.273192	-0.0580026	0.109115	0.568625	0.433806
		2015	4.30717	0.245122	-1.14343	0.225008	0.434414	0.133736	0.7484	0.567318
9	OPP / OCT	2005	5.21058	-0.212335	-1.65709	-1.27385	-0.619039	-0.415434	-1.55583	-2.31697
		2006	5.8283	-0.161042	-1.65709	-0.913851	-0.550046	0.533424	-1.27654	-1.58201
		2007	5.03935	-0.112252	-0.558481	-0.186415	1.14862	0.748794	-0.823553	-0.905424
		2008	5.94154	-0.0657316	-0.558481	0.078539	-0.367725	0.388576	-0.469838	-0.408837
		2009	5.19235	-0.0212798	0.288817	0.207751	0.570545	0.0254131	-0.0412751	0.165065
		2010	5.27822	0.0212798	0.288817	0.184761	0.526093	0.253279	0.087086	0.233914
		2011	5.21349	0	0	0	0	0	0	0
		2012	5.14877	0.101323	0.694282	-0.10034	0	-0.0254131	0.0453912	-0.165065
		2013	5.09314	0.139063	0.694282	-0.069881	0	-1.24903	0.0412751	0.195584
		2014	5.12901	0.17543	-0.0476551	0.069881	0	-0.167317	0.159268	0.24497
		2015	5.15294	0.210522	0.0476551	0.266591	0.916291	-0.213197	0.153332	0.179995
10	OLP / ORIX	2005	4.97921	-0.305382	-0.405465	-0.993252	-1.25276	-0.137225	-1.48096	-1.12131
		2006	4.55651	-0.236389	0	-0.378066	-0.336472	-0.0203673	-0.911796	-0.747432
		2007	4.78156	-0.17185	0	-0.0377403	0.0822381	0.139762	-0.451979	-0.147985
		2008	4.64833	-0.111226	-0.117783	-0.0971637	-0.0588405	0.126348	0	0.287059
		2009	4.6972	-0.0540672	0	0.0540672	0	0	-0.341572	-0.160642
		2010	4.88854	0	-0.117783	-0.0377403	0	-0.189444	0.0159961	0.263821
		2011	4.7032	0.0512933	-0.251314	0	-0.0588405	-0.211119	0.059182	0.288824
		2012	4.52699	0.100083	-0.117783	0.0183491	-0.121361	-0.207143	-0.208147	0
		2013	4.44653	0.146603	0.105361	0.259511	0.158224	0.0480218	0.13322	0.313926
		2014	4.55651	0.191055	0.200671	0.315081	0.158224	0.166744	0.252074	0.171937
		2015	4.65757	0.233615	0.105361	0.301475	0.2948	0.347357	0.3868	-0.136488
11	PRSP	2005	3.94275	-0.485508	-1.04982	-0.16041	0.00251572	-0.644695	-0.680645	-0.794215
		2006	3.82973	-0.367725	-0.798508	-0.151295	0	-0.76214	-0.314483	-0.362118
		2007	4.06406	-0.262364	-0.798508	-0.331803	-0.0758533	-0.364813	-0.0490807	0
		2008	5.03116	-0.167054	0.262364	0.356987	0.120857	-0.128478	-0.034401	0.358588
		2009	4.44477	-0.0800427	0.262364	0.42248	0.120857	-0.317922	-0.139208	0.198201
		2010	5.05146	0	0.0487902	0.42248	0.120857	0	0.0298566	0.344869
		2011	5.2126	0.074108	0	0.354801	0.061069	0.134506	0	-0.361439
		2012	4.92188	0.143101	-1.14991	-0.0381604	-1.82505	0.248632	0.184646	-0.131199
		2013	5.28204	0.207639	0.0165293	0.00311527	-1.82505	0.295629	0.0680652	-0.0922097
		2014	5.12605	0.268264	0.0645385	-0.0173096	-1.82505	0.385407	0.144819	0.0343636
		2015	4.39383	0.325422	0	0	-0.57229	0.264	0.231837	0.00488245
12	SAFCO	2005	4.71483	-0.348307	-0.451985	-0.763351	-0.952009	-0.533846	-1.27825	-1.23963
		2006	4.65567	-0.268264	-0.451985	-0.7189	-0.886051	-0.207948	-1.02866	-1.06502
		2007	4.63045	-0.194156	-0.200671	-0.500987	-0.577315	-0.307967	-0.759785	-0.768041
		2008	4.60106	-0.125163	-0.257829	-0.322168	-0.561811	-0.0717937	-0.459504	-0.49658
		2009	4.46315	-0.0606246	-0.318454	-0.211558	-0.366751	-0.0430836	-0.268507	-0.281295
		2010	4.4856	0	0	0	0.161641	0.169522	0	0
		2011	4.38002	0.0571584	0	0.0616211	0	0.0277245	0.395661	0.275034
		2012	4.34834	0.111226	0	0.0735025	0.0759859	0	0.34347	0.213557
		2013	4.34731	0.162519	0.204794	0.0374264	0.0759859	0.0238106	0.454722	0.486431
		2014	4.55114	0.211309	0.405465	0.0333364	0.0759859	0.38927	0.818674	0.730152
		2015	4.47734	0.257829	0.464306	0.19216	0.198275	0.315162	1.03493	0.807404
13	TRDP	2005	4.77009	-0.441833	-0.198851	-0.872349	-0.81093	-1.46487	-0.629582	-0.189278
		2006	4.60237	-0.336472	-0.0165293	-0.66998	-0.649662	-1.22598	-0.756271	-0.191137
		2007	4.31214	-0.241162	0	-0.330242	-0.0809691	-0.967468	-0.385559	-0.163951
		2008	4.7125	-0.154151	-0.0165293	-0.115832	-0.671168	0	-0.194251	-0.0326851
		2009	4.60297	-0.074108	0.343473	-0.0771173	0	-0.0312991	-0.25005	-0.174504
		2010	4.34976	0	-0.0165293	0	0	-0.0147822	0	0.0690668
		2011	4.9142	0.0689929	-0.0165293	0.158605	-0.143101	0	0.0543639	0
		2012	4.55219	0.133531	0.271153	0.418402	0.245122	0.0660048	0.688301	0.673398
		2013	4.55325	0.194156	0.906406	0.833249	0.245122	0.212671	0.859509	0.815144
		2014	4.53131	0.251314	0.899761	0.63069	0.245122	0.200137	1.01049	0.897993
		2015	4.50667	0.305382	0.906406	0.634839	0.266629	0.138198	1.11524	0.964492
14	SUNGI	2005	4.40334	0	0	0	0	0	0	0
		2006	4.3	-0.143101	-0.916291	-2.32239	-2.51231	-0.302248	-1.25303	-2.49308
		2007	4.35183	0	0	0	0	0	0	0
		2008	4.40367	0	0	-0.497838	-0.432864	-0.0724193	-0.889675	0
		2009	4.37775	0	0	0	0	0	0	0
		2010	4.39071	0	0	0	0	0	0	0
		2011	4.38423	0	0	0	0	0	0	0
		2012	4.81113	-0.0689929	0	0	0	0	0	1.07457
		2013	4.87443	0	-0.223144	0.0571584	0.102654	0.141597	0.175209	1.17998
		2014	4.96689	0.0645385	0.182322	0.145712	0.102654	0.0764393	0.235466	-0.206364
		2015	4.92066	0	0	0	0	0	0	0
15	SRSP	2005	4.94378	0	0	0	0	0	0	0
		2006	4.59754	-0.223144	0.241162	0.741937	0.430783	-0.279265	0.0460814	0.758416
		2007	4.73813	-0.162519	0	0.757686	0.802346	0	0.534896	1.43801
		2008	4.82141	-0.105361	0.0870114	0.382992	0.802346	-0.345554	0.179155	1.20985
		2009	4.5451	-0.0512933	-0.0953102	0	0.268264	-1.0544	-1.04005	-0.506708
		2010	4.33925	0	0.0870114	0	0	-1.64536	-0.81685	-1.62728
		2011	4.63744	0.0487902	0	-0.0689929	-0.262364	0.268199	-0.574854	-0.934131
		2012	4.95357	0.0953102	-0.606136	-0.456758	-0.77319	0.628829	-0.356129	-0.528666
		2013	4.61581	0.139762	-0.200671	-0.143101	-0.77319	0.496389	0.138114	0.304244
		2014	4.79835	0.182322	-0.451985	-0.265703	-0.77319	0.369927	0	0
		2015	4.70708	0	0	0	0	0	0	0
16	JWS	2005	4.75272	0	0	0	0	0	0	0
		2006	4.7299	0	0	0	0	0	0	0
		2007	4.74131	0	0	0	0	0	0	0
		2008	4.43994	-0.177411	-1.12565	-1.16053	-1.25615	-0.000436491	-1.08052	-0.535216
		2009	4.42053	-0.123343	-0.61482	-0.772767	-0.79662	-0.0975824	-0.912563	-0.371791
		2010	4.63045	-0.0720502	-0.0270336	-0.22685	-0.408855	0.0498082	-0.565391	-1.4976
		2011	4.37777	-0.02326	0.0270336	0.0947335	1.70136	-0.314968	-0.0580858	0.398748
		2012	4.1252	0.02326	-0.209355	-0.0796199	-0.130142	0.000436491	0.0580858	0.231328
		2013	4.25206	0.0677118	0.30147	0.0796199	0.130142	-0.0136235	0.371579	0.655949
		2014	4.38776	0.110271	0.30147	0.281213	0.130142	0.0597257	0.608045	-0.231328
		2015	4.56664	0.151093	0.260648	0.313869	0.402075	0.161296	0.607985	0.887483
17	ASAP	2005	4.81769	0	0	0	0	0	0	0
		2006	4.8686	0	0	0	0	0	0	0
		2007	4.76677	0	0	0	0	0	0	0
		2008	4.97044	-1.49778	-1.41721	-1.32258	-1.29104	-0.920832	-2.46602	-1.95412
		2009	4.5631	-0.804719	-0.367384	-0.383375	-0.221211	-0.414799	-0.7804	-0.640472
		2010	5.16519	-0.399254	-0.16037	-0.161574	-0.0934752	0.0644691	-0.188197	-0.0535535
		2011	4.8803	-0.111572	-0.0380807	-0.0485819	-2.4786	-0.76384	-0.110848	-0.135541
		2012	4.66814	0.111572	0.0380807	0.0485819	0.0934752	-0.0644691	0.110848	0.0535535
		2013	4.81794	0.293893	0.169109	0.177199	0.212245	0.225748	0.468335	0.374915
		2014	4.86738	0.448044	0.33075	0.410255	0.212245	0.180874	0.863572	0.933969
		2015	4.84545	0.581575	0.465525	0.599131	0.575836	0.159013	1.24387	1.45081
18	BRACP	2005	4.2181	0	0	0	0	0	0	0
		2006	4.18826	0	0	0	0	0	0	0
		2007	4.24794	0	0	0	0	0	0	0
		2008	4.12858	-1.00745	0.0114948	-0.0423441	0.20425	-0.280551	-0.325336	-0.0309767
		2009	4.36729	-0.601986	0.0774527	0.0423441	0.224251	-0.322663	-0.0649396	0.141642
		2010	4.5744	-0.314304	0.139328	0.0837444	0.334746	-0.22662	-0.0494446	0.226541
		2011	4.57027	-0.0911608	0.0985061	0.161733	0.253521	0.413884	-0.0488184	-0.19161
		2012	4.39185	0.0911608	-0.0114948	0.144808	-0.235117	-0.0189804	0.131054	5.19623e-05
		2013	4.73795	0.245311	-0.246334	-0.34548	-0.20425	0.0189804	0.0488184	-0.0156587
		2014	4.617	0.378843	-0.231736	-0.507035	-0.20425	0.0601462	0.114548	-5.19623e-05
		2015	5.25703	0.496626	-0.231736	-0.597732	-0.38718	0.0284862	0.331046	0.0461961
19	Wasil / CWCD	2005	4.46022	0	0	0	0	0	0	0
		2006	4.40835	0	0	0	0	0	0	0
		2007	4.51209	0	0	0	0	0	0	0
		2008	4.30461	-0.0797139	0	0.109345	-0.097078	-0.209194	0.226167	0.0918027
		2009	4.71957	-0.0256466	0.146603	0.144436	0.097078	0.0671596	0.0114687	-0.0918027
		2010	4.77382	0.0256466	0	-0.109345	0.111677	-0.0671596	-0.215979	-0.22319
		2011	4.74669	0	0	0	0	0	0	0
		2012	4.76025	0	0	0	0	0	0	0
		2013	4.31669	0.165409	-0.111226	-0.6079	-0.33824	0.14457	-0.0114687	0.230844
		2014	4.53847	0	0	0	0	0	0	0
		2015	4.42758	0	0	0	0	0	0	0
20	RCDS	2005	4.51319	0	0	0	0	0	0	0
		2006	4.50352	0	0	0	0	0	0	0
		2007	4.52286	0	0	0	0	0	0	0
		2008	4.48419	0	0	0	0	0	0	0
		2009	4.56153	-0.17185	0	-0.210124	-0.798508	0	-0.975564	-0.734824
		2010	4.40684	-0.111226	-0.200671	-0.13815	-0.259511	-0.042435	-0.638155	-0.423652
		2011	4.44088	-0.0540672	-0.257829	-0.571786	-0.453006	-0.0851896	-0.219764	-0.209986
		2012	4.18859	0	0	0	0	0.0400194	0	0
		2013	4.40769	0.0512933	0.464306	0.180303	0	-0.0506902	0.210153	0.107581
		2014	4.43379	0.100083	0.820981	0.378215	0	0.0170459	0.501218	0.360141
		2015	4.94989	0.146603	0.464306	0.529204	0.505095	0.388124	0.79638	0.760807
21	NRSPB	2005	4.35643	0	0	0	0	0	0	0
		2006	4.35432	0	0	0	0	0	0	0
		2007	4.35854	0	0	0	0	0	0	0
		2008	4.3501	0	0	0	0	0	0	0
		2009	4.36698	0	0	0	0	0	0	0
		2010	4.33323	-1.24236	-0.311141	-0.412156	-0.411956	-0.109522	-0.96453	-0.247367
		2011	4.40073	-0.549306	-0.361152	-0.256391	-0.243027	-0.0487874	-0.527966	-0.310736
		2012	3.72159	-0.143841	-0.0357295	-0.0681171	-0.0872728	0.0330803	-0.0925527	0.0641003
		2013	4.30784	0.143841	0.0357295	0.0681171	0.0872728	-0.0330803	0.0925527	0.00565611
		2014	4.1796	0.366985	0.179979	0.163491	0.0872728	0.103477	0.285368	-0.00565611
		2015	4.17161	0.549306	0.549997	0.561293	0.638199	0.104232	0.900003	0.246578
22	SRSO	2005	4.35208	0	0	0	0	0	0	0
		2006	4.33787	0	0	0	0	0	0	0
		2007	4.36628	0	0	0	0	0	0	0
		2008	4.30947	0	0	0	0	0	0	0
		2009	4.42309	0	0	0	0	0	0	0
		2010	4.19585	-0.270799	-0.190044	-0.202226	1.33418	-0.171689	-0.454473	-0.596652
		2011	4.65033	-0.153016	0	0.00469487	0.918789	0.142714	-0.0102146	-0.139771
		2012	5.81982	-0.0476551	-0.0194181	-0.00469487	-0.798007	0.0374455	0.0443493	-0.094539
		2013	5.19778	0.0476551	0	0.0443947	-0.798007	-0.0374455	0.153096	0.156247
		2014	5.22998	0.134666	0	0.0139973	-0.798007	-0.340196	-0.0171904	0.0962335
		2015	4.76593	0.214709	0.0918075	-0.0530134	0.798007	0.169009	0.0102146	0.094539
23	FFO	2005	4.22626	0	0	0	0	0	0	0
		2006	4.22355	0	0	0	0	0	0	0
		2007	4.22897	0	0	0	0	0	0	0
		2008	4.21813	0	0	0	0	0	0	0
		2009	4.23981	0	0	0	0	0	0	0
		2010	4.19645	0	0	0	0	0	0	0
		2011	4.28317	-0.200671	-1.28093	-0.164755	-0.510826	0.381324	-1.02223	-0.93364
		2012	4.10973	-0.0953102	-0.182322	-0.29191	0	-0.301492	-0.46474	-0.436227
		2013	4.41243	0	0	0.107889	0	-0.109543	0	0
		2014	4.4713	0.0870114	0.200671	0.0732034	0	0	0.473502	0.428815
		2015	4.37601	0.167054	0	0	0.729961	0.0342891	0.330233	0.299717
24	GBTI	2005	4.05463	0	0	0	0	0	0	0
		2006	4.05184	0	0	0	0	0	0	0
		2007	4.05742	0	0	0	0	0	0	0
		2008	4.04626	0	0	0	0	0	0	0
		2009	4.06857	0	0	0	0	0	0	0
		2010	4.02396	0	0	0	0	0	0	0
		2011	4.11317	-0.111226	-0.105361	-0.944462	1.17865	-0.306598	-0.11276	-0.89813
		2012	3.93476	-0.0540672	0	0	0.77319	-0.130999	0	0.0472742
		2013	4.85297	0	0.262364	-0.0719735	-0.693147	0.337634	-1.00487	0
		2014	5.28503	0.0512933	-1.60944	0.377294	-0.693147	0.0420047	0.202559	-0.97465
		2015	5.43285	0.100083	0.530628	0.255933	0	0	0.709408	2.19288
25	SAATH	2005	4.32814	0	0	0	0	0	0	0
		2006	4.32827	0	0	0	0	0	0	0
		2007	4.328	0	0	0	0	0	0	0
		2008	4.32855	0	0	0	0	0	0	0
		2009	4.32746	0	0	0	0	0	0	0
		2010	4.32964	0	0	0	0	0	0	0
		2011	4.32528	0	0	0	0	0	0	0
		2012	4.334	0	0	0	0	0	0	0
		2013	4.31655	-0.0870114	-0.223144	0	0	-0.15402	-0.589318	0
		2014	4.35144	0	0	-0.174353	0	0	0	-0.370737
		2015	4.62045	0.0800427	0	0.336472	0.470004	0.351485	0.185531	0.9771
26	VDO	2005	4.41131	0	0	0	0	0	0	0
		2006	4.41227	0	0	0	0	0	0	0
		2007	4.41035	0	0	0	0	0	0	0
		2008	4.41419	0	0	0	0	0	0	0
		2009	4.40651	0	0	0	0	0	0	0
		2010	4.42187	0	0	0	0	0	0	0
		2011	4.39114	0	0	0	0	0	0	0
		2012	4.4526	-0.441884	0.405465	0.366985	0	-0.288158	0.0979334	1.01175
		2013	4.32968	-0.346574	0	0.143841	0	0.077682	0.00431018	0.4242
		2014	4.2023	0.346574	0	-0.143841	0	-0.077682	-0.00431018	-0.4242
		2015	4.51371	0.391025	0	-0.143841	-0.980829	0.228246	-0.399746	-0.696657
27	SVDP	2005	3.93442	0	0	0	0	0	0	0
		2006	3.93064	0	0	0	0	0	0	0
		2007	3.93819	0	0	0	0	0	0	0
		2008	3.92309	0	0	0	0	0	0	0
		2009	3.95329	0	0	0	0	0	0	0
		2010	3.89289	0	0	0	0	0	0	0
		2011	4.0137	0	0	0	0	0	0	0
		2012	3.77207	-0.108604	-0.399254	-0.0806341	0	-0.089199	-0.201437	-0.228278
		2013	4.25533	-0.0344964	-0.111572	0.0806341	0	-0.0727338	-0.147468	-0.142693
		2014	4.43403	0.0344964	0.111572	-0.243153	0	0.0727338	0.147468	0.142693
		2015	4.66117	0.099035	0.581575	0.493166	0.427444	0.38786	0.264395	0.318975
28	Agahe	2005	4.31097	0	0	0	0	0	0	0
		2006	4.31125	0	0	0	0	0	0	0
		2007	4.31069	0	0	0	0	0	0	0
		2008	4.3118	0	0	0	0	0	0	0
		2009	4.30958	0	0	0	0	0	0	0
		2010	4.31403	0	0	0	0	0	0	0
		2011	4.30512	0	0	0	0	0	0	0
		2012	4.32294	-0.138816	-0.608198	-0.847477	-0.81093	-0.0560743	-0.56361	-0.641453
		2013	4.2873	-0.0435057	-0.202733	-0.237712	0	0.00805026	-0.315569	-0.360828
		2014	4.39049	0.0435057	0.202733	0.237712	0	0.036911	0.315569	0.360828
		2015	4.59986	0.123548	0.403403	0.387994	0.532805	-0.00805026	0.541442	0.423702
29	AMRDO	2005	4.2842	0	0	0	0	0	0	0
		2006	4.28259	0	0	0	0	0	0	0
		2007	4.28582	0	0	0	0	0	0	0
		2008	4.27937	0	0	0	0	0	0	0
		2009	4.29226	0	0	0	0	0	0	0
		2010	4.26649	0	0	0	0	0	0	0
		2011	4.31803	0	0	0	0	0	0	0
		2012	4.21494	-0.192423	-0.151593	-0.342309	0	-0.00144718	-0.216513	-0.455232
		2013	4.42113	-0.0588915	0.0715504	0.0673663	0	0.00144718	-0.0322634	-0.114994
		2014	4.44781	0.0588915	-0.0715504	0.16344	0	-0.028873	0.0322634	0.114994
		2015	4.33546	0.164252	0.136089	-0.0673663	0.318454	0.253831	0.216597	0.125344
30	OPD	2005	4.16954	0	0	0	0	0	0	0
		2006	4.16678	0	0	0	0	0	0	0
		2007	4.1723	0	0	0	0	0	0	0
		2008	4.16126	0	0	0	0	0	0	0
		2009	4.18333	0	0	0	0	0	0	0
		2010	4.13919	0	0	0	0	0	0	0
		2011	4.22747	0	0	0	0	0	0	0
		2012	4.05092	-0.0657316	-0.405465	-0.439951	0	-0.0266853	-0.196447	-0.11133
		2013	4.40403	-0.0212798	0	0	0	0.0824488	0.0657148	0.11133
		2014	4.27861	0.0212798	0	0	0	0.0266853	0.282922	-1.69927
		2015	4.44723	0.0621018	0	0.0495969	0.34484	-0.0790736	-0.0657148	0.142005
31	Mojaz	2005	5.20525	0	0	0	0	0	0	0
		2006	5.21673	0	0	0	0	0	0	0
		2007	5.19378	0	0	0	0	0	0	0
		2008	5.23968	0	0	0	0	0	0	0
		2009	5.14788	0	0	0	0	0	0	0
		2010	5.33148	0	0	0	0	0	0	0
		2011	4.96428	0	0	0	0	0	0	0
		2012	5.69867	-0.182322	-0.105361	0	0	-0.0107791	-0.206545	-0.154778
		2013	4.22989	0	0.0953102	0.128121	0	0	0	0
		2014	4.269	0.154151	0	-0.80734	0	0.100965	0.593034	0.788162
		2015	4.24945	0	0	0	0	0	0	0
32	RCDS	2005	4.51319	0	0	0	0	0	0	0
		2006	4.50352	0	0	0	0	0	0	0
		2007	4.52286	0	0	0	0	0	0	0
		2008	4.48419	0	0	0	0	0	0	0
		2009	4.56153	-0.17185	0	-0.210124	-0.798508	0	-0.975564	-0.734824
		2010	4.40684	-0.111226	-0.200671	-0.13815	-0.259511	-0.042435	-0.638155	-0.423652
		2011	4.44088	-0.0540672	-0.257829	-0.571786	-0.453006	-0.0851896	-0.219764	-0.209986
		2012	4.18859	0	0	0	0	0.0400194	0	0
		2013	4.40769	0.0512933	0.464306	0.180303	0	-0.0506902	0.210153	0.107581
		2014	4.43379	0.100083	0.820981	0.378215	0	0.0170459	0.501218	0.360141
		2015	4.94989	0.146603	0.464306	0.529204	0.505095	0.388124	0.79638	0.760807
33	SRDO	2005	4.05641	0	0	0	0	0	0	0
		2006	4.05209	0	0	0	0	0	0	0
		2007	4.06074	0	0	0	0	0	0	0
		2008	4.04345	0	0	0	0	0	0	0
		2009	4.07802	0	0	0	0	0	0	0
		2010	4.00887	0	0	0	0	0	0	0
		2011	4.14717	0	0	0	0	0	0	0
		2012	3.87058	-0.108604	-0.693147	-0.260938	0	-0.231541	-0.385269	-0.353335
		2013	4.42377	-0.0344964	0	-0.106787	0	-0.003166	-0.258182	-0.218589
		2014	4.30771	0.0344964	0	0.144527	0	0.003166	0.258182	0.348433
		2015	4.22625	0.099035	0	0.106787	0.405465	0.0652217	0.321078	0.218589
